# Supplementary material for: Mitochondrial mRNA Processing in the Chlorophyte Alga Pediastrum duplex and Streptophyte Alga Chara vulgaris Reveals an Evolutionary Branch in Mitochondrial mRNA Processing
Source: Plants (Basel). 2021 Mar 18;10(3):576. doi: 10.3390/plants10030576 (PMC8003010; doi:10.3390/plants10030576)
Supplement: Supplementary file 1 [file plants-10-00576-s001.zip › plants-1134083-revised suppl/Sup Table 1 - circRNA Primers.xlsx]

## Sheet: Sheet1
Table S1 - Synthetic Oligos Used in This Study
Pediastrum duplex - Divergent Primers for PCR Amplification of circ-mRNA				Chara vulgaris - Divergent Primers for PCR Amplification of circ-mRNA
Pd_atp6_F1	GCATTGGCTGCAGGTCTATT			Cv_atp6_F1	TTGAGTGGTTTTGCTTGGACT
Pr_atp6_R1	TATGCTCAAGCAGGAAACAGC			Cv_atp6_R1	CCAAAGGTGACCACAAAATGAC
Pr_atp6_F2	AAAGTGGGGTCTTTGGGTTG			Cv_atp6_F2	TGGGTTAGAGTTAGGTGTTGCT
Pr_atp6_R2	GCAGCAGTTACAGCCCATAA			Cv_atp6_R2	ATACAAGTTTCCTATATGAA
Pd_atp9_F1	GGTGTGCATGTTGATTTGCT			Cv_atp9_F1	TGCCATTTTAGGTTTTGCTTT
Pd_atp9_R1	AATGTTGCGTTCCAAAAACC			Cv_atp9_R1	CAATACCTACAGCGGCTCCA
Pd_atp9_F2	AACTTTAAAACGGCGAGCTG			Cv_atp9_F2	TGGCTTTCTTAATTTTATTCGTG
Pd_atp9_R2	GCCCAACACCCACTCTAAAA			Cv_atp9_R2	CGCTCCAATTAATTTTGCAC
Pd_cob_F1	GCATCAACCTGTTGAACCAC			Cv_cob_F1	CCAGCTCACATAGTGCCAGA
Pd_cob_R1	CCTGTTAGGTTACTAGGGGTTGG			Cv_cob_R1	TAGCCAGCCTCCTTGAACAT
Pd_cob_F2	AGGGGCATATCGACCAAATA			Cv_cob_F2	CCTGTGGAAGCACCCTATGT
Pd_cob_R2	CGGTTGTTCAAAAATACCCAAT			Cv_cob_R2	AACCCCACCAATAGCTGAGA
Pd_cox1_F1	CCATCCCCTCCATAGTTTCA			Cv_cox1_F1	CGGATGGAATGCACTGAGTAG
Pd_cox1_R1	TGTTCTCCGCTTTTAGTGGAGT			Cv_cox1_R1	GCACAGCCAGGAAATCAAAT
Pd_cox1_F2	AATTGCCAGTGATTCGTCCT			Cv_cox1_F2	TCTGAACTTCCAGCCATCAA
Pd_cox1_R2	CAAACGCTAAAGATATTGGGC			Cv_cox1_R2	TTGGTGCAATTGCTGGAGTA
Pd_cox2a_F1	TTGGGCAATTTTGCCTAGTCT			Cv_cox2_F1	CAAATGTGATGCCGTACCTG
Pd_cox2a_R1	ATCAACCAAACCTTCCATGC			Cv_cox2_R1	TAGGAGTGGCTGCATCTTGA
Pd_cox2a_F2	GTTGGAAGACAATGGTTTTGG			Cv_cox2_F2	TGTGGTACCAATCATGCCTTT
Pd_cox2a_R2	GGGTTGGCTAATCTGCTCTG			Cv_cox2_R2	TGCAGCGTCCATATAAGCAA
Pd_cox3_F1	ATTGGCACTTTGTTGACCTTG			Cv_cox3_F1	GGATTCCATGGCTTTCATGT
Pd_cox3_R1	CTTGTAAATGCTGGCCAAGG			Cv_cox3_R1	ACATCACGCCACCATACAAA
Pd_cox3_F2	TTGCGACAATAGCGTCTTGA			Cv_cox3_F2	TGGCATTTTGTTGATGTGGT
Pd_cox3_R2	GGTGCTGCTGCTTTTGTCTA			Cv_cox3_R2	TACTTGCCAAAGCTCCCAGT
Pd_nad1_F1	CCTCCCACGCTACCGTTAT			Cv_nad1_F1	ATTCCGGGCTCTATTTGGTT
Pd_nad1_R1	ATTTTTGCAACCGTTTTTGG			Cv_nad1_R1	TGACTGGAGCCATTATAAAGATGA
Pd_nad1_F2	ACCAATCACATTGGCTGCTT			Cv_nad1_F2	TGGCTGGAAAGTCTTCTTGC
Pd_nad1_R2	TAGAACGCCGAGTAATGGCT			Cv_nad1_R2	CATTCGGACCTTTTCTACGC
Pd_nad2_F1	CCTTTTCTGGGCTTCTTTGA			Cv_nad2_F1	GCTCTAGGTTGCGGAGCTTAT
Pd_nad2_R1	GGATTGTTTTGGGCAGGTACT			Cv_nad2_R1	GTGCTGGCAGTACCAAACAA
Pd_nad2_F2	TGGGGTTCTTATGCACCTTT			Cv_nad2_F2	AAACCAATGGATCGTGAAAAA
Pd_nad2_R2	AGGGGCCCACACAATAAGAT			Cv_nad2_R2	TAAACCCAACCATCCCACAT
Pd_nad4_F1	TGGCAGTTAAAGATCCAGCA			Cv_nad4_F1	GCAGCCATTGGAATGATTTT
Pd_nad4_R1	CTGTTAATGCCCAAACACGA			Cv_nad4_R1	AAAGAGGTGCAAAAGGCAAT
Pd_nad4_F2	TGGCAGTTAAAGATCCAGCA			Cv_nad4_F2	GGAGTTGTTTGGATGGGTGT
Pd_nad4_R2	CCCAGCCCACAAAGACTCTA			Cv_nad4_R2	GATGAGGGCCCCTAAAAGAG
Pd_nad4L_F1	GCTCTTGGGCTAGCTCTTTG			Cv_nad4L_F1	GAATCTGCTATTGGGCTCGC
Pd_nad4L_R1	TCCAAAGAAAGTAAAATTGTTACAAAA			Cv_nad4L_R1	AGAATAGCGAGCCCAATAGC
Pd_nad4L_F2	ACCGAATGCGAGCTACCTTA			Cv_nad4L_F2	AAACAAGTGGCCCATTTCCG
Pd_nad4L_R2	CCCACTGTACCCATAACAAAAAG			Cv_nad4L_R2	CATCATGTCATCTAGATAAA
Pd_nad5_F1	CGAGCAGTTCCTGTTGTACG			Cv_nad5_F1	TGGCTTTGTGTACCATTATGCT
Pd_nad5_R1	GCCTCGTGCTCCAAGTAAAC			Cv_nad5_R1	CCCTCGTGAACCAAGAAAGC
Pd_nad5_F2	CGCATTGCCAAATCTTTATG			Cv_nad5_F2	CCACCACATTTCGAAAATTAGCA
Pd_nad5_R2	AAAAGGCGCTAAAACAGCAC			Cv_nad5_R2	ACCAAACACGCCTGCTACTA
Pd_nad6_F1	TAACCCTTTGATGGCAAAACA			Cv_nad6_F1	ACAAAGTTGGACGAATCTGGA
Pd_nad6_R1	GTGCTGGCATTGGAATTGTA			Cv_nad6_R1	TGAACTGGGTTTCTAGCACG
Pd_nad6_F2	TGCATTGGTTGAATCATTT			Cv_nad6_F2	GGAGCTATAGTACTTACCATGCA
Pd_nad6_R2	AAAATGATTGGTGCTGGGAG			Cv_nad6_R2	GCCAGAAACTAAAGCGATGC
